# Supplementary material for: Using the Exploratory Sequential Mixed Methods Design to Investigate Dental Patients’ Perceptions and Needs Concerning Oral Cancer Information, Examination, Prevention and Behavior
Source: Int J Environ Res Public Health. 2021 Jul 16;18(14):7562. doi: 10.3390/ijerph18147562 (PMC8307210; doi:10.3390/ijerph18147562)
Supplement: Supplementary file 1 [file ijerph-18-07562-s001.zip]

Archive with 1 entries (1 files):
- ijerph-1233249-supplementary.pdf
